# Supplementary material for: Larsenianthus, a new Asian genus of Gingers (Zingiberaceae) with four species
Source: PhytoKeys. 2010 Nov 1;(1):15–32. doi: 10.3897/phytokeys.1.658 (PMC3174428; doi:10.3897/phytokeys.1.658)
Supplement: XML Treatment for Larsenianthus wardianus [file phytokeys.1.658-treatment2.xml]

<!DOCTYPE tp:taxon-treatment
  PUBLIC "-//TaxonX//DTD Taxonomic Treatment Publishing DTD v0 20100105//EN" "tax-treatment-NSO.dtd">
<tp:taxon-treatment xmlns:tp="http://www.plazi.org/taxpub"><tp:treatment-meta><mixed-citation publication-type="journal"><person-group><name><surname>Kress</surname><given-names>W. John</given-names></name><name><surname>D. Mood</surname><given-names>John</given-names></name><name><surname>Sabu</surname><given-names>Mamiyil</given-names></name><name><surname>Prince</surname><given-names>Linda M.</given-names></name><name><surname>Dey</surname><given-names>Santanu</given-names></name><name><surname>Sanoj</surname><given-names>E.</given-names></name></person-group><article-title><italic>Larsenianthus</italic>, a new Asian genus of Gingers (Zingiberaceae) with four species</article-title><source>PhytoKeys</source><day>1</day><month>11</month><year>2010</year><volume>2010</volume><issue>1</issue><fpage>15</fpage><lpage>32</lpage><pub-id pub-id-type="doi">10.3897/phytokeys.1.658</pub-id></mixed-citation></tp:treatment-meta><tp:nomenclature><tp:taxon-name>
                            <tp:taxon-name-part taxon-name-part-type="genus">Larsenianthus</tp:taxon-name-part>
                            <tp:taxon-name-part taxon-name-part-type="species">wardianus</tp:taxon-name-part>
		                        <object-id xmlns:xlink="http://www.w3.org/1999/xlink" xlink:type="simple">urn:lsid:ipni.org:names:77107683-1</object-id>
                        </tp:taxon-name><tp:taxon-authority>W. J. Kress, Thet Htun &amp; Bordelon</tp:taxon-authority><tp:taxon-status xmlns:xlink="http://www.w3.org/1999/xlink" xlink:type="simple">sp. nov.</tp:taxon-status><xref ref-type="fig" rid="F2">Fig. 2</xref><xref ref-type="fig" rid="F5">Plate 1A</xref></tp:nomenclature><tp:treatment-sec sec-type="Latin"><title>Latin</title><p><italic>Nova species</italic> L. careyano <italic>affinis, a quo minore statura, congestis foliis, inflorescentia radicali in bractea sine foliis, cum paucis floribus in unaquisque bractea differt</italic>.</p></tp:treatment-sec><tp:treatment-sec sec-type="Type"><title>Type.</title><p><bold>Myanmar:</bold> Kachin State: Myitkyina Township, NW section of Pidaung Wildlife Sanctuary, approx. 15 km. from Myitkyina, 25°34'52" N, 97°14'56" E, understory of evergreen forest. 22 February 2002. W. J. Kress, Thet Htun, M. Bordelon, and Khin Maung Ha 02-7054 (living plant only for cultivation). Plants of #02-7054 cultivated at the Smithsonian Botany Research Greenhouses. 14 April 2010. W. J. Kress 10-8750 (holotype: US!; isotypes RAF!, E!).</p></tp:treatment-sec><tp:treatment-sec sec-type="Description"><title>Description.</title><p><italic>Evergreen herb</italic>, medium-size to 125 cm tall; rhizome to 2.0 cm in diameter, fibrous, aromatic, inner color white; tubers present. <italic>Leafy shoots</italic> 10–20 per plant, erect, densely clumped. <italic>Leaves</italic> 4–5 per shoot, to 118 cm in total length; basal leaf sheaths reddish and glabrous, ca. 30 cm in length × 5 cm in width; sheathing petioles to 52 cm in length × 1.5 cm in diameter, glabrous, green and clasping stem, margin slightly revolute; ligule small, 10 mm in length × 1 mm in width, not lobed, truncate on petiole, papery and ephemeral disappearing in mature leaves; lamina 67 cm in length × 14 cm in width, ovate, green and glabrous above, lower midrib green and glabrous, base long attenuate onto petiole, slightly subequal, apex acuminate, adaxial surface dark green. <italic>Inflorescence</italic> basal on leafless shoot, erect to 33 cm in height; peduncle 20 cm in length × 1.0–1.5 cm in diameter, glabrous, lower sheaths <!--PageBreak-->red, upper sheaths green; spike ovoid, 6–10 cm in length × 4–5 cm in diameter; rachis straight; inflorescence bracts about 40 per inflorescence, 1–2 lower bracts sterile, bracts 3.7 cm in length × 2.4 cm in width at base of inflorescence, 2.0 cm in length × 1.8 cm in width distally, spirally arranged and imbricate, not pouched, held at 40° from vertical axis, glabrous, bright green with reddish apex, margins smooth; bracteoles not tubular, 2.1 cm in length × 1.6 cm in width, glabrous, pale white with reddish apex. <italic>Flowers</italic> conspicuous, 3–4 per bract; calyx tubular, 1.5 cm long, tri-lobed with central lobe shortest, pale yellow to pink; floral tube 3.2 cm in length × 2.0 mm in diameter, reddish pink, externally glabrous with scattered unicellular papillate hairs inside, lobed with each lobe 1.4 cm in length, reflexed; lateral staminodes 3.0 mm in length × 2.0 mm in width, cup-shaped, glabrous, red; labellum 2.2 cm in length × 3.0 mm in width at apex, linear to spatulate, not lobed, red basally with yellow apex, glabrous; fertile stamen with filament 2.1 cm long, red at throat of corolla becoming yellow distally, glabrous; anther 3.0 mm in length × 2.0 mm in width, without a crest; pollen pale yellow; epigynous glands two, linear; stigma minute, &lt;1 mm across, white, extending slightly beyond anther; ovary trilocular, 2.0 mm in length × 2.0 mm in width, pubescent, white to cream colored. <italic>Fruits</italic> and seeds unknown.</p></tp:treatment-sec><tp:treatment-sec sec-type="Distribution"><title>Distribution.</title><p>Known only from the type locality in Kachin State, upper Myanmar.</p></tp:treatment-sec><tp:treatment-sec sec-type="Ecology"><title>Ecology.</title><p>This species is found in the understory of evergreen forests dominated by members of the family <tp:taxon-name>Dipterocarpaceae</tp:taxon-name> in the foothills of the Himalayas.</p></tp:treatment-sec><tp:treatment-sec sec-type="Etymology"><title>Etymology.</title><p>Named for Francis Kingdon-Ward, the British plant collector who extensively explored Upper Burma in the first half of the twentieth century and who inspired the authors of this species in their work in Myanmar (<xref ref-type="bibr" rid="B11">Kress et al. 2003</xref>, <xref ref-type="bibr" rid="B14">Kress 2009</xref>).</p></tp:treatment-sec><tp:treatment-sec sec-type="Other specimens examined"><title>Other specimens examined.</title><p>Known from the type collection in Padaung National Park west of Myitkyina, Kachin State, Myanmar, as well as cultivated material (Smithsonian Botany Research Greenhouse GH-2002-050) collected at the type locality.</p></tp:treatment-sec><tp:treatment-sec><!--Section generated to contain objects referenced in tp:taxon-treatment.--><fig id="F2" position="float" orientation="portrait"><label>Figure 2.</label><caption><p><tp:taxon-name>Larsenianthus wardianus</tp:taxon-name> W. J. Kress, Thet Htun &amp; Bordelon. <bold>A</bold> overall habit <bold>B</bold> leaf base with petiole and ligule <bold>C</bold> inflorescence <bold>D</bold> inflorescence bract <bold>E</bold> bracteole <bold>F</bold> calyx, spread open <bold>G</bold> flower, lateral view <bold>H</bold> flower, front view <bold>I</bold> flower, semi-lateral view with corolla tube cut away to show epigynous nectaries and style <bold>J</bold> base of flower, cut-way view to show style, and ovary <bold>K</bold> anther with slightly protruding stigma <bold>L</bold> ovary, transverse section. Line drawing by Alice Tangerini from plants in cultivation; Botany Research Greenhouse Accession #02-7054and US National Herbarium voucher W. J. Kress 10-8750.</p></caption><graphic xmlns:xlink="http://www.w3.org/1999/xlink" xlink:href="PhytoKeys-001-015-g002.jpg" position="float" orientation="portrait" xlink:type="simple"/></fig><fig id="F5" position="float" orientation="portrait"><label>Plate 1.</label><caption><p>Inflorescences with flowers of <bold>A</bold> <tp:taxon-name>Larsenianthus wardianus</tp:taxon-name> W. J. Kress, Thet Htun &amp; Bordelon <bold>B</bold> <tp:taxon-name>Larsenianthus careyanus</tp:taxon-name> (Benth.) W. J. Kress &amp; Mood <bold>C</bold> <tp:taxon-name>Larsenianthus assamensis</tp:taxon-name> S. Dey, Mood, &amp; S. Choudhury <bold>D</bold> <tp:taxon-name>Larsenianthus arunachalensis</tp:taxon-name> M. Sabu, Sanoj &amp; T.Rajesh Kumar. All photos by the authors.</p></caption><graphic xmlns:xlink="http://www.w3.org/1999/xlink" xlink:href="PhytoKeys-001-015-g005.jpg" position="float" orientation="portrait" xlink:type="simple"/></fig></tp:treatment-sec><ref-list><ref id="B11"><mixed-citation xmlns:xlink="http://www.w3.org/1999/xlink" xlink:type="simple"><person-group><name name-style="western"><surname>Kress</surname><given-names>WJ</given-names></name><name name-style="western"><surname>DeFilipps</surname><given-names>RA</given-names></name><name name-style="western"><surname>Farr</surname><given-names>E</given-names></name><name name-style="western"><surname>Daw Yin Yin</surname><given-names>Kyi</given-names></name></person-group> (<year>2003</year>)<article-title> A Checklist of the trees, shrubs, herbs and climbers of Myanmar (Revised from the original works by J. H. Lace and H. G. Hundley).</article-title><source>Contributions from the United States National Herbarium</source><volume>45</volume>:<fpage>1</fpage>-<lpage>590</lpage>.</mixed-citation></ref><ref id="B14"><mixed-citation xmlns:xlink="http://www.w3.org/1999/xlink" xlink:type="simple"><person-group><name name-style="western"><surname>Kress</surname><given-names>WJ</given-names></name></person-group> (<year>2009</year>) <source>The Weeping Goldsmith – Discoveries in the Secret Land of Myanmar</source>. <publisher-name>Abbeville Press Inc.</publisher-name>, <publisher-loc>New York</publisher-loc>, <fpage>1</fpage>–<lpage>272</lpage>.</mixed-citation></ref></ref-list></tp:taxon-treatment>
