# Supplementary material for: Larsenianthus, a new Asian genus of Gingers (Zingiberaceae) with four species
Source: PhytoKeys. 2010 Nov 1;(1):15–32. doi: 10.3897/phytokeys.1.658 (PMC3174428; doi:10.3897/phytokeys.1.658)
Supplement: XML Treatment for Larsenianthus careyanus [file phytokeys.1.658-treatment3.xml]

<!DOCTYPE tp:taxon-treatment
  PUBLIC "-//TaxonX//DTD Taxonomic Treatment Publishing DTD v0 20100105//EN" "tax-treatment-NSO.dtd">
<tp:taxon-treatment xmlns:tp="http://www.plazi.org/taxpub"><tp:treatment-meta><mixed-citation publication-type="journal"><person-group><name><surname>Kress</surname><given-names>W. John</given-names></name><name><surname>D. Mood</surname><given-names>John</given-names></name><name><surname>Sabu</surname><given-names>Mamiyil</given-names></name><name><surname>Prince</surname><given-names>Linda M.</given-names></name><name><surname>Dey</surname><given-names>Santanu</given-names></name><name><surname>Sanoj</surname><given-names>E.</given-names></name></person-group><article-title><italic>Larsenianthus</italic>, a new Asian genus of Gingers (Zingiberaceae) with four species</article-title><source>PhytoKeys</source><day>1</day><month>11</month><year>2010</year><volume>2010</volume><issue>1</issue><fpage>15</fpage><lpage>32</lpage><pub-id pub-id-type="doi">10.3897/phytokeys.1.658</pub-id></mixed-citation></tp:treatment-meta><tp:nomenclature><tp:taxon-name>
                            <tp:taxon-name-part taxon-name-part-type="genus">Larsenianthus</tp:taxon-name-part>
                            <tp:taxon-name-part taxon-name-part-type="species">careyanus</tp:taxon-name-part>
		                        <object-id xmlns:xlink="http://www.w3.org/1999/xlink" xlink:type="simple">urn:lsid:ipni.org:names:77107684-1</object-id>
                        </tp:taxon-name><tp:taxon-authority>(Benth.) W. J. Kress &amp; Mood</tp:taxon-authority><tp:taxon-status xmlns:xlink="http://www.w3.org/1999/xlink" xlink:type="simple">comb. nov.</tp:taxon-status><xref ref-type="fig" rid="F5">Plate 1B</xref></tp:nomenclature><tp:treatment-sec sec-type="Latin"><title>Latin</title><p><italic>Basionym: Hitchenia careyana</italic> Benth. (Gen. Pl. 3: 643, 1883).</p></tp:treatment-sec><tp:treatment-sec sec-type="Type"><title>Type.</title><p><bold>India:</bold> “Mts Sillet, Francis de Silva and William Gomez”, 1832. Wallich Cat. Herb. Ind., 6595 (as <tp:taxon-name>Curcuma careyana</tp:taxon-name> in Wallich [1832]; lectotype [designated here]: K!; isolectotypes: E!, BM!).</p></tp:treatment-sec><tp:treatment-sec sec-type="Description"><title>Description.</title><p><italic>Evergreen herb</italic>, medium-sized to 215 cm tall; rhizome to 2.5 cm in diameter, fibrous, fragrant, inner color with an outer white layer and inner dull white layer, roots 5 mm in diameter, yellow; tubers absent. <italic>Leafy shoots</italic> 10–30, densely clumped, stems 3–4 cm in diameter at base. <italic>Leaves</italic> 7–9 per stem, increasing in size upward, to 40 cm in total length; basal leaf sheaths 3, glossy, dark green with sparse hairs, turning brown; petiole 0–2 mm in length; ligule 7–8 cm in length cm × 4 cm in width, semi-transparent, green turning brown, densely pubescent with short hairs,<!--PageBreak--> apex rounded to truncate; lamina 36–60 cm in length × 18–19 cm in width, ovate to elliptic, surface broadly corrugate with prominent veins, dark green, glossy, glabrous, abaxial side dull green, glabrous, midrib with few hairs, margin hyaline, ciliate, base acute, apex acuminate. <italic>Inflorescence</italic> terminal on leafy shoot, erect to 35 cm in height, apical part of peduncle 11–12 cm in length × 1.2–1.8 cm in width clasped by the top two leaf sheaths, light yellow-green, glabrous; spike cylindric, 22–25 cm in length × 6–7 cm in diameter; inflorescence bracts up to 60 per inflorescence, 3–4 lower bracts sterile, individual bracts ovate, 3.5 cm in length × 3 cm in width, green with a broad white edge, glabrous, striate, inside smooth with copious, sticky mucilage, apex mucronate reflexed 90°, margin hyaline; 1–3 adventitious plantlets produced in sterile bracts at base of old inflorescence; cincinnus 1 per bract; flowers mature from base to apex of inflorescence. Bracteoles lanceolate, cymbiform, not tubular, keeled with uneven sides, 25–28 mm in length × 5–15 mm in width, striate, yellow-tan, apex truncate to slightly acute. <italic>Flowers</italic> conspicuous, 4–6 per bract; calyx tubular, 10–18 mm in length, trilobed, white, transparent, glabrous; floral tube 45–52 in length × 1–2 mm in diameter, white, glabrous, deflexing 45° toward rachis in last 10 mm, lobes 3, linear-lanceolate, 15 mm in length × 10 mm in width, greenish-white with pink apex, dorsal lobe recurved 180° against corolla tube, ventral lobes deflexed downward, twisted, almost parallel with labellum; lateral staminodes 2 mm in length × 2 mm in width, suborbicular, white, irridescent, reflexed, apex truncate, pink, glabrous; labellum 24 mm in length mm × 6 mm at the widest, elongate, oblanceolate, white to light purple-pink, iridescent with reflective cells giving a sparkle effect, apex truncate, bidentate at center; fertile stamen with filament 2.3 cm long, forming a 180° arc, ending c. 1 cm above labellum, white; anther 5 mm in length × 3 mm in width, oblong, pollen white; epigynous glands two, cuneate, 5 mm in length × 1 mm in diameter, yellowish; stigma, c. 1 mm long, apical opening with hairs, white, extending 2 mm beyond thecae; ovary trilocular. <italic>Fruits</italic> 2.0 cm in length × 1.0 cm in diameter, capsular, dehiscing into three separate coiled sections; seeds 8–10, 5 mm in length × 3 mm in width, shiny green, enclosed in a thin, tripartite, cocoon-like fused aril.</p></tp:treatment-sec><tp:treatment-sec sec-type="Distribution"><title>Distribution.</title><p>Bangladesh and northeastern India (Assam, Meghalaya, Arunachal Pradesh, Manipur).</p></tp:treatment-sec><tp:treatment-sec sec-type="Ecology"><title>Ecology.</title><p><tp:taxon-name>Larsenianthus careyanus</tp:taxon-name> is found in tropical semi-evergreen forest.</p></tp:treatment-sec><tp:treatment-sec sec-type="Etymology"><title>Etymology.</title><p>This species was originally named by Wallich for the botanist Dr. William Carey (1761–1834).</p></tp:treatment-sec><tp:treatment-sec sec-type="Specimens examined"><title>Specimens examined.</title><p><bold>India:</bold> Arunachal Pradesh: Lohit Dist., 15 September 1969, A.S. Rao 47859 (CAL!); Tirap F. D., 10 November 1959, R. Seshagiri Rao 20004 (CAL!). Assam: Dulong Reserve Forest, 21 November 1957, G. Panigrahi 11283 (CAL!); Kabakhal Reserve Forest, 9 January 1957, R. Seshagiri Rao 9077 (CAL!); Kakoi Reserve Forest, N. Lakhimpur, 13 May 1966, D.M.Verma s.n. (ASSAM!). Manipur: Thirighat, February 1906, A. Meebold 10817 (CAL!); Thirighat, November 1907, A. Meebold 6237 (CAL!). <bold>Bangladesh:</bold> (India, East Bengal), no date, Griffith 5627 (CAL!); near Sylhet, from material collected by M. Collins and cultivated in the US Botany Research Greenhouses (#02146), 29 July 2003, W. J. Kress 03-7403 (US!).</p></tp:treatment-sec><tp:treatment-sec><!--Section generated to contain objects referenced in tp:taxon-treatment.--><fig id="F5" position="float" orientation="portrait"><label>Plate 1.</label><caption><p>Inflorescences with flowers of <bold>A</bold> <tp:taxon-name>Larsenianthus wardianus</tp:taxon-name> W. J. Kress, Thet Htun &amp; Bordelon <bold>B</bold> <tp:taxon-name>Larsenianthus careyanus</tp:taxon-name> (Benth.) W. J. Kress &amp; Mood <bold>C</bold> <tp:taxon-name>Larsenianthus assamensis</tp:taxon-name> S. Dey, Mood, &amp; S. Choudhury <bold>D</bold> <tp:taxon-name>Larsenianthus arunachalensis</tp:taxon-name> M. Sabu, Sanoj &amp; T.Rajesh Kumar. All photos by the authors.</p></caption><graphic xmlns:xlink="http://www.w3.org/1999/xlink" xlink:href="PhytoKeys-001-015-g005.jpg" position="float" orientation="portrait" xlink:type="simple"/></fig></tp:treatment-sec></tp:taxon-treatment>
