# Supplementary material for: Larsenianthus, a new Asian genus of Gingers (Zingiberaceae) with four species
Source: PhytoKeys. 2010 Nov 1;(1):15–32. doi: 10.3897/phytokeys.1.658 (PMC3174428; doi:10.3897/phytokeys.1.658)
Supplement: XML Treatment for Larsenianthus assamensis [file phytokeys.1.658-treatment4.xml]

<!DOCTYPE tp:taxon-treatment
  PUBLIC "-//TaxonX//DTD Taxonomic Treatment Publishing DTD v0 20100105//EN" "tax-treatment-NSO.dtd">
<tp:taxon-treatment xmlns:tp="http://www.plazi.org/taxpub"><tp:treatment-meta><mixed-citation publication-type="journal"><person-group><name><surname>Kress</surname><given-names>W. John</given-names></name><name><surname>D. Mood</surname><given-names>John</given-names></name><name><surname>Sabu</surname><given-names>Mamiyil</given-names></name><name><surname>Prince</surname><given-names>Linda M.</given-names></name><name><surname>Dey</surname><given-names>Santanu</given-names></name><name><surname>Sanoj</surname><given-names>E.</given-names></name></person-group><article-title><italic>Larsenianthus</italic>, a new Asian genus of Gingers (Zingiberaceae) with four species</article-title><source>PhytoKeys</source><day>1</day><month>11</month><year>2010</year><volume>2010</volume><issue>1</issue><fpage>15</fpage><lpage>32</lpage><pub-id pub-id-type="doi">10.3897/phytokeys.1.658</pub-id></mixed-citation></tp:treatment-meta><tp:nomenclature><tp:taxon-name>
                            <tp:taxon-name-part taxon-name-part-type="genus">Larsenianthus</tp:taxon-name-part>
                            <tp:taxon-name-part taxon-name-part-type="species">assamensis</tp:taxon-name-part>
		                        <object-id xmlns:xlink="http://www.w3.org/1999/xlink" xlink:type="simple">urn:lsid:ipni.org:names:77107685-1</object-id>
                        </tp:taxon-name><tp:taxon-authority>S. Dey, Mood, &amp; S. Choudhury</tp:taxon-authority><tp:taxon-status xmlns:xlink="http://www.w3.org/1999/xlink" xlink:type="simple">sp. nov.</tp:taxon-status><xref ref-type="fig" rid="F3">Fig. 3</xref><xref ref-type="fig" rid="F5">Plate 1C</xref></tp:nomenclature><tp:treatment-sec sec-type="Latin"><title>Latin</title><p><italic>Species nova</italic> L. careyano <italic>affinis, a quo planta minore semidecumbenti, inflorescentia minore (circa 8 × 4 cm) ovoidea bracteis coccineis ad margines dentatis, ad bracteam quamque flore fertili solitari et labello angustiore magis roseo differt.</italic></p></tp:treatment-sec><tp:treatment-sec sec-type="Type"><title>Type.</title><p><bold>India:</bold> Assam: Cachar Dist., Bhaluknala, Barail Wildlife Sanctuary, narrow substream of Lakhicherra, 24°58'50.7" N, 92°46'30.8" E. Cachar tropical semi-evergreen forest, 26 m elevation, August 2007, S. Dey 1012 (holotype: CAL!; isotype: ASSAM!).</p></tp:treatment-sec><tp:treatment-sec sec-type="Description"><title>Description.</title><p><italic>Evergreen herb</italic>, medium-sized to 144 cm tall, rhizome fibrous, elongate in distinct sections, bulbous, white-colored internally; tubers absent. <italic>Leafy shoots</italic> 7–17 per plant, erect or slightly decumbent, base bulbous. <italic>Leaves</italic> 7–12 per shoot, to 35 cm in total length; basal leaf sheaths 3–5, light pink, drying brown, deciduous; petiole 0–7 mm in length; ligule 7 mm in length × 5 mm in width, bilobed, apices rounded; lamina 24–34 cm in length × 5.4–8.5 cm in width, elliptic, dark green and glabrous above, base aequilateral, tip acuminate, midrib and veins depressed, abaxial surface dull green and glaucous. <italic>Inflorescence</italic> terminal on leafy shoot, erect to 14 cm in height; apical part of peduncle 3–5 cm in length × 3–5 mm in diameter, light green-brown, glabrous; involucral bract 4.2 cm in length × 1 cm in width, green, red striated, apex cirrose; 1 adventitious plantlet produced in sterile bracts at base of old inflorescence; spike ovoid to ellipsoid, 5.5–8.5 cm in length × 3.8–4 cm in diameter; inflorescence bracts c. 35 per inflorescence, 2.1–2.8 cm in length × 1–1.3 cm in width, ovate-oblong, concave, loosely clasping, red-veined, margin corrugate and denticulate, apex mucronate, revolute with long hairs, apical bracts smaller, sterile; one cincinnus per bract; bracteole lanceolate, cymbiform, 27 mm in length × 19 mm in width, semi-transparent, white, apex tapered, red. <italic>Flowers</italic> conspicuous, 1–4 per bract (usually only a single flower fertile); calyx tubular, 8–14 mm in length × 5 mm in diameter, trilobed, white, apex pink; floral tube 19–27 mm in length × 2–2.5 mm in diameter, pink-red, glabrous, corolla lobes linear-lanceolate, dorsal lobe 13 mm in length × 2 mm in width and reflexed 90°, ventral lobes 11 mm in length × 2 mm in width and deflexed and parallel to floral tube, orange-red with darker apex; lateral staminodes ovate, 6 mm in length × 3 mm in width, light orange with translucent dots, apex irregular, reflexed; labellum 22–25 mm in length × 2–3 mm in width, elongate, oblong, ‘v’ in cross-section, basal margins thickened, light orange, apex slightly trilobed, outer lobes 1 mm in length, rounded, curved upward toward apex, purplish-white; fertile stamen with filament c. 18 mm in length, arched, greenish purple at base, light orange-white distally, oblong, anther 3 mm in length × 0.5 mm in width, thecae glossy purple; pollen white; epigynous glands two, unequal, largest 3 mm in length × 0.5 mm in width and linear, smallest 2 mm in length × 0.5 mm in width and cylindric, dark purple; stigma 0.5 mm in length, extending 5 mm beyond anther, purplish; ovary trilocular, 2 mm in length × 1 mm in width, obovoid-oblong, unequally 3-lobed, pubescent, purplish. <italic>Fruits</italic> 8–9 mm in length × 4–4.5 mm in width, oblong to ellipsoid, white, capsular,<!--PageBreak--><!--PageBreak--> dehiscing into three separate coiled sections, seeds 1–4, c. 3 mm in length × 2 mm in width, obovoid, seeds light to dark violet, enclosed in a cocoon-like arillate membrane.</p><fig id="F3" position="float" orientation="portrait"><label>Figure 3.</label><caption><p><tp:taxon-name>Larsenianthus assamensis</tp:taxon-name> S. Dey, Mood, &amp; S. Choudhury. <bold>A</bold> overall habit <bold>B</bold> leaf, entire <bold>C</bold> leaf base with petiole and ligule <bold>D</bold> inflorescence <bold>E</bold> inflorescence bract <bold>F</bold> bracteole <bold>G</bold> bract and flower, semi-lateral view <bold>H</bold> calyx, spread open <bold>I</bold> labellum with attached lateral staminodes <bold>J</bold> stamen showing base of floral tube and the epigynous nectaries <bold>K</bold> filament and anther with protruding stigma <bold>L</bold> epigynous nectaries and style. Line drawing by Linda Van Vorobik from plants in cultivation; voucher S. Dey 1012.</p></caption><graphic xmlns:xlink="http://www.w3.org/1999/xlink" xlink:href="PhytoKeys-001-015-g003.jpg" position="float" orientation="portrait" xlink:type="simple"/></fig></tp:treatment-sec><tp:treatment-sec sec-type="Distribution"><title>Distribution.</title><p>Known only from two locations in the Barail Wildlife Sanctuary. <tp:taxon-name>Larsenianthus careyanus</tp:taxon-name> is also frequently found in this same region.</p></tp:treatment-sec><tp:treatment-sec sec-type="Ecology"><title>Ecology.</title><p>This species occurs in the understory of tropical semi-evergreen forest in very moist conditions along streams (rainfall 350–400 cm/yr) at 25–150 m in elevation. Associated plants are species of <tp:taxon-name>Musa</tp:taxon-name>, <tp:taxon-name>Curculigo</tp:taxon-name>, <tp:taxon-name>Begonia</tp:taxon-name>, <tp:taxon-name>Albizzia</tp:taxon-name>, <tp:taxon-name>Ampelocissus</tp:taxon-name>, <tp:taxon-name>Dysoxylum</tp:taxon-name>, <tp:taxon-name>Laportea</tp:taxon-name>, <tp:taxon-name>Uncaria</tp:taxon-name>, and ferns.</p></tp:treatment-sec><tp:treatment-sec sec-type="Etymology"><title>Etymology.</title><p>Named for the Indian state of Assam where this species is endemic.</p></tp:treatment-sec><tp:treatment-sec sec-type="Specimens examined"><title>Specimens examined.</title><p><bold>India:</bold> Assam: Cachar Dist., Lakhicherra, Barail Wildlife Sanctuary, 24°59.053' N, 92°46.525' E. ca. 150 m. elevation, 30 August 2007, S. Dey s.n. (living material only).</p></tp:treatment-sec><tp:treatment-sec><!--Section generated to contain objects referenced in tp:taxon-treatment.--><fig id="F5" position="float" orientation="portrait"><label>Plate 1.</label><caption><p>Inflorescences with flowers of <bold>A</bold> <tp:taxon-name>Larsenianthus wardianus</tp:taxon-name> W. J. Kress, Thet Htun &amp; Bordelon <bold>B</bold> <tp:taxon-name>Larsenianthus careyanus</tp:taxon-name> (Benth.) W. J. Kress &amp; Mood <bold>C</bold> <tp:taxon-name>Larsenianthus assamensis</tp:taxon-name> S. Dey, Mood, &amp; S. Choudhury <bold>D</bold> <tp:taxon-name>Larsenianthus arunachalensis</tp:taxon-name> M. Sabu, Sanoj &amp; T.Rajesh Kumar. All photos by the authors.</p></caption><graphic xmlns:xlink="http://www.w3.org/1999/xlink" xlink:href="PhytoKeys-001-015-g005.jpg" position="float" orientation="portrait" xlink:type="simple"/></fig></tp:treatment-sec></tp:taxon-treatment>
